# Supplementary material for: Single Nucleotide Polymorphisms of Toll-like Receptor 4 in Hepatocellular Carcinoma—A Single-Center Study
Source: Int J Mol Sci. 2022 Aug 21;23(16):9430. doi: 10.3390/ijms23169430 (PMC9409058; doi:10.3390/ijms23169430)
Supplement: Supplementary file 1 [file ijms-23-09430-s001.zip]

Archive with 1 entries (1 files):
- ijms-1879818-supplementary.pdf
